# Supplementary material for: Sp1-regulated expression of p11 contributes to motor neuron degeneration by membrane insertion of TASK1
Source: Nat Commun. 2019 Aug 22;10:3784. doi: 10.1038/s41467-019-11637-4 (PMC6706379; doi:10.1038/s41467-019-11637-4)
Supplement: Supplementary file 4 — Source Data [file 41467_2019_11637_MOESM4_ESM.xlsx]

## Sheet: Figure 1d
	cRNA	siRNAp11
	1.0562	0.442
	0.928	0.486
	1.0132	0.4192
	1.0809	0.4716
	1.0179	0.3273
	0.9152	0.6165
Mean	1.0019	0.460433
SEM	0.0274173	0.0386866

## Sheet: Figure 1e
Vm (mV)	cRNA	siRNAp11		RN (MW)	cRNA	siRNAp11
	-63.41	-65.25			63.76	60.36
	-60.32	-64.33			70.89	62.39
	-61.54	-63.98			71.23	65.87
	-60.36	-65.21			64.58	63.98
	-62.54	-64.78			68.98	64.58
	-60.89	-66.32			65.47	63.98
	-62.14	-64.2			73.16	61.47
	-60.35	-63.21			70.21	60.21
	-60.42	-62.54			65.47	61.25
		-63.98				62.14
		-63.02				59.87
Mean	-61.33	-64.2564		Mean	68.1944	62.3727
SEM	0.380676	0.332487		SEM	1.1389	0.598419

## Sheet: Figure 1g
Vm (mV)	cRNA	siRNAp11		RN (MW)	cRNA	siRNAp11
	8	6.69			9.16	22.55
	8.09	8.06			26.49	27
	7.61	8.15			11.55	16.69
	6.14	8.29			13.48	22.78
	7.11	11.55			16.97	24.49
	6.16	10.56			6.51	10.54
	7.26	7.8			8.89	22.42
	7.34	10.34			9.8	11.08
Mean	7.21375	8.93		Mean	12.8563	19.6937
SEM	0.261697	0.591288		SEM	2.25161	2.18971

## Sheet: Figure 1h
		Vm (mV)		RN (MW)
	DIV	Mean	SEM	Mean	SEM
	2	-43.3699	0.9818	671.764	60.8662
	3	-44.6927	1.0784	684.706	80.8284
	4	-47.7849	2.0832	650.185	70.8926
	5	-55.9667	1.978	372.82	51.5114
	6	-66.4363	0.8753	363.543	45.6352
	7	-64.52	2.5133	220.667	30.2885
	8	-64.4323	1.3096	273.049	7.1085

## Sheet: Figure 1i
	Control	cRNA	siRNAp11
	1	0.977899	0.457708
	1	0.95229	0.566042
	1	1.14496	0.474543
	1	0.91493	0.183194
	1	1.04058	0.249241
Mean	1	1.00613	0.386146
SEM	0	0.0402955	0.0725363

## Sheet: Figure 1k
Mean intensity (au)	cRNA	siRNAp11		Integrated intensity (au)	cRNA	siRNAp11
	23.93	53.58			260.75	681.08
	13.09	47.64			1511.36	157.09
	18.52	46.83			122.16	342.43
	11.82	49.12			64.38	321.64
	9.91	46.98			115.03	282.93
	4.67	57.23			32.35	388.4
	2.82	55.13			16.44	208.13
	5.35	52.49			33.74	336.12
	3.8	81.56			31.06	592.47
	6.55	48.19			513.14	262.57
	4.27	53.56			25.71	314.85
	2.48	37.16			17.44	119
	6.99	50.72			221.37	385.39
	15.51	41.11			157.9	137.54
	5.6	44.22			48.17	198.67
	8.47	37.6			293.97	138.36
	4.1	41.34			24.47	252.91
	8.74	48.67			121.96	279.1
	9.03	50.97			51.81	355.62
	13.87	65.89			849.06	1952.43
	6.83	89.95			78.95	1332.71
	18.34	73.76			331.29	972.99
	14	44.53			88.32	206.41
	9.3	75.04			70.21	591.75
	9.35	60.51			86.69	367.28
	15.32	40.69			60.03	272.22
	13.1	42.96			83.92	209.42
	16.8	44.22			183.9	162.73
	16.11	95.81			103.95	1419.5
	12.52	57.38			56.25	235.85
	17.65	41.65			89.42	135.35
	6.73	84.22			33.79	478.97
	14.55	94.86			146.77	2330.17
	17.12	84.2			1702.14	382.28
	15.74	59.71			111.31	179.79
	15.95	83.74			232.55	688.39
	14.31	94.33			184.67	477.87
	8.96	88.72			32.55	436.72
	11.92	41.51			158.33	128.94
	9.14	53.41			55.92	173.58
	19.07	103.35			92.05	1768.29
	14.42	92.35			75.8	291.29
	10.52	66.17			51.28	705.26
	20.19	52.64			6443.39	186.15
	31.32	72.57			260.42	232.36
	9.64	41.31			50.23	153.98
	6.72	44.6			20.55	166.27
	12.74	49.25			157.71	275.37
	9.54	67.78			32.35	628.46
	17.91	72.06			154.08	595.77
	28.09	71.94			370.53	1144.89
	13.35	91.91			56.78	1647.23
	11.09	40.36			67.34	144.66
	6.94	61.79			28.2	457.7
	6.86	48.2			28.2	170.47
	10.21	92.57			89.27	1322.82
	9.35	86.28			73.26	1402.01
	13.73	95.6			89.9	854.37
	19.27	59.13			151.07	237.38
	18.21	69.96			504.73	558.35
	11.74	77.42			67.91	292.29
	17.4	75.9			211.19	246.65
	29.42	52.45			111.07	210.57
	10.46	59.64			148.54	672.71
	15.01	51.11			117.66	161.2
	12.5	87.92			60.31	747.94
	21.57	65.81			287.66	352.27
	13.35	52.53			68.25	246.03
	13.3	87.07			87.08	828.08
	13.47	50.93			204.12	240.96
	13.85	43.72			68.82	158.81
	27.84	65.78			259.41	254.63
	10.01	47.19			116.71	248.09
	5.15	69.05			28.77	405.89
	14.09	41.2			79.48	161.44
	15.54	62.51			258.46	235.99
	5.6	58.86			23.56	180.03
	8.34	45.26			51.04	354.76
	7.51	71.93			29.06	281.87
	16.08	38.84			148.3	129.95
	24.34	51.1			96.54	915.78
	12.44	41.28			48.17	128.22
	10.09	48.49			68.49	162.2
	9.37	70.97			43.44	427.35
	11.89	67.09			143.18	759.93
	22.35	42.39			222.18	232.98
	8.28	60.28			35.6	437.87
	26.6	60.05			134.77	375.98
	14.13	41.19			210.76	141.75
	18.06	74.07			193.32	704.45
	8.14	53.68			37.76	266.82
	15.27	43.01			147.44	150.07
	12.43	58.24			76.04	651.25
	6.01	60.76			23.56	412.35
	13.74	79.09			45.31	1058.34
	8.82	44.51			43.39	202.06
	7.68	41.43			77.04	124.74
	22.09	46.02			95.01	226.53
	10.51	38.15			93.43	134.92
	33.27	57.61			707.46	424.01
	6.36	52.56			21.89	369.24
	13.95	55.77			72.69	501.09
	7.44	68.64			160.82	469.12
	12.3	79.56			93.48	623.58
	7.46	80.77			29.25	455.5
	9.24	80.58			75.51	296.55
	13.21	72			315.57	712.33
	27.15	69.28			101.22	215.21
	6.2	39.08			44.16	155.04
	10.35	42.87			89.99	141.37
	27.25	49.5			119.81	319.34
	6.21	68.04			59.98	334.92
	9.26	45.39			38.52	321.02
	14.5	57.36			190.54	293.3
	15.08	73.99			207.51	548.07
	15.37	40.48			81.53	243.74
	7.47	45.33			34.27	246.99
	9.17	73.5			50.37	386.39
	17.37	42.03			278.1	144.62
	13.36	83.09			190.93	409
	20.19	41.9			92.62	216.26
	20.5	71.09			98.98	594.57
	15.66	56.08			375.07	174.2
	19.79	69.11			276.19	419.47
	10.08	48.36			34.22	286.61
	16.29	82.72			100.41	450.67
	7.13	63.52			43.25	379.46
	6.24	40.63			40.57	196.14
	12.53	62.86			46.69	730.02
	11.64	75.96			51.18	286.8
	14.16	77.56			54.15	407.76
	15.04	98.21			167.51	319.15
	9.48	76.12			66.57	553
	11.1	65.19			37.13	289.76
	11.59	62.86			50.42	366.51
	35.78	92.63			133.39	2939.42
	29.21	55.93			237.33	467.78
	21.33	44.68			86.65	185.77
	34.33	50.39			520.07	197.47
	21.99	72.63			286.84	749.75
	8.33	75.92			72.83	275.76
	105.57	47.98			1407.6	144.47
	84.28	73.61			358.48	696.56
	16.09	57.13			70.73	393.18
	114.84	48.1			598.25	163.21
	5.59	47.06			31.02	173.2
	18.41	73.78			96.78	828.61
	25.38	51.38			710.66	162.06
	13.18	52.36			68.01	292.77
	4.06	67.26			15.91	864.64
	18.95	73.85			147.63	444.7
	19.89	54.03			853.7	170.42
	16.52	40.92			165.02	123.21
	2.74	74.29			11.52	241.44
	13.93	47.57			89.23	261.47
	12.01	83.51			69.44	518.82
	25.31	49.09			243.16	239.29
	6.64	62.77			26.67	326.99
	6.95	42.94			70.11	297.55
	8.46	64.48			26.29	277.33
	6.13	71.4			41.58	873.53
	10.49	51.57			39.09	155.27
	6.15	70.44			34.08	2349.91
	13.45	87.22			83.59	496.03
	15.53	45.78			64.57	199.1
	11.46	60.89			84.35	378.32
	7.35	63.38			40.77	590.7
	13.49	49.08			67.05	187.63
	13.98	58.67			378.7	218.69
	15.33	49.09			62.27	222.9
	7.16	63.46			30.11	209.28
	27.15	39.46			128.46	160.29
	16.48	83.97			51.18	918.98
	13.09	45.84			70.68	269.45
	17.62	42.9			239.2	233.75
	6.07	82.84			29.3	772.02
	36.81	46.05			344.77	187.06
	8.14	45.43			123.35	243.16
	5.72	88.64			25.43	1037.94
	8.05	44.88			33.45	160.87
	5.31	52.22			21.55	214.63
	14.56	48			153.12	176.64
	10.92	39.8			62.13	182.61
	5.34	40.01			16.34	200.77
	13.16	80.71			109.39	1118.61
	9.04	50.46			66.53	342.43
	6.05	41.9			109.63	182.23
	7.81	52.55			24.99	379.23
	7.12	81.72			30.3	663.97
	47.06	62.92			616.22	264.62
	5.87	42.1			19.36	162.97
	9.12	76.25			60.6	295.16
	12.73	45.56			89.42	296.12
	5.28	49.86			16.15	173.96
	6.58	46.35			24.85	345.58
	11.63	54.07			68.39	186.05
	19.6	39.66			313.8	155.42
	7.63	65.21			23.7	498.66
	16.71	44.57			711.66	153.36
	10.33	90.28			43.44	500.47
	6.45	75.42			52.38	392.89
	21.08	75.69			108.82	383.43
	49.68	114.39			154.32	1683.79
	25.4	36.74			4518.69	119.38
	13.91	59.93			881.51	203.35
	28.22	68.09			4314.76	641.08
	31.04	58.69			215.11	401.07
	23.67	174.23			140.27	1856.89
	41.07	155.41			159	490.2
	18.73	101.69			373.25	583.2
	53.38	78.52			392.89	424.05
	40.12	67.57			383.43	203.45
	13.7	167.81			54.34	1756.34
	32.84	43.87			640.36	161.44
	22.61	74.75			89.7	457.27
	35.79	55.62			121.44	404.03
	10.95	82.47			39.76	788.32
	13.99	66.89			46.79	460.33
	19.89	55.65			118.81	303.19
	10.18	108.06			40.86	557.73
	15.29	76.9			54.82	308.73
	14.83	122.01			66.62	1591.89
	16.06	62.13			53.72	204.88
	79.4	85.18			497.13	411.15
	16.89	100.4			108.96	2015.22
	11.71	49.47			38.04	170.23
	29.86	100.56			342.47	2614.48
	30.91	83.79			508.17	1085.2
	22.3	123.95			82.06	971.46
	14.99	45.94			70.92	193.22
	9.77	51.58			62.13	177.5
	12.25	163.23			53.86	1942.44
	104.77	74.55			1066.56	4040.1
	18.72	51.76			68.01	638.16
	32.4	55.68			444.46	444.41
	13.43	49.71			56.49	304.1
	14.79	49.92			53.72	279.15
	56.59	39.42			954.68	133.77
	27.32	60.11			94.01	275.8
	13.75	48.06			57.83	147.01
	32.84	37.84			1013.8	113.93
	21.33	80.9			74.41	637.92
	16.48	77.71			171.71	579.33
	14.92	113.22			61.32	741.29
	49.82	153.97			219.03	1920.5
	40.33	50.24			277.53	300.13
	21.77	94.4			99.88	771.5
	11.75	105.94			49.99	1270.78
	129.27	109.56			543.68	2581.36
	14.12	79.8			45.88	446.23
	19.31	113.97			131.04	3818.3
	25.94	48.47			79.33	229.35
	14.39	72.3			51.57	839.7
	24.34	63.89			1332.91	296.16
	29.06	55.19			124.97	271.69
	52.64	45.41			256.59	175.78
	27.37	72.97			1446.65	345.25
	128.82	74.5			418.65	341.8
	11.61	92.69			45.5	487.28
	18.94	97.93			124.02	477.39
	26.8	54.65			105.05	318.63
	27.34	70.25			459.99	318.96
	32.11	42.57			113.55	205.5
	7.99	71.49			25.95	413.4
	10.97	91.36			50.32	1052.23
	18.23	54.92			55.77	238.86
	39.68	103.13			176.35	2903.14
	15.21	67.85			51.61	512.32
	18.98	85.92			117.9	258.7
	97.01	38.43			338.46	150.59
	19.83	39.43			104.23	126.27
	16.97	41.87			108.68	156.09
	28.14	64.69			273.03	241.16
	28.71	51.58			142.71	236.66
	23.65	99.94			150.3	401.21
	12.9	46.08			51.18	160.77
	22.22	70.11			192.17	335.07
	25.98	77.34			111.74	473.14
	14.37	70.37			68.01	211.86
	22.94	46.77			508.74	330.81
	14.09	69.69			50.52	329.71
	18.09	47.65			595.53	252.77
	12.78	69.64			109.97	349.45
	14.84	72.84			118.43	306.34
	11.21	71.66			192.36	383.57
	11.39	55.01			40.29	215.59
	14.46	43.12			44.92	133.96
	8.4	64.37			34.94	981.3
	19.4	81.79			63.04	734.84
	14.95	81.11			65	248.09
	35.42	50.94			670.32	267.78
	5.94	61.6			32.64	479.87
	18.19	108.03			482.6	1146.14
	21.18	81.45			147.82	611.11
	13.32	51.12			131.76	168.56
	19.8	76.17			130.61	993.82
	30.91	59.06			155.13	677.4
	10.7	68.58			349.26	219.6
	20.14	50.48			80.86	151.98
	12.8	63.94			39.76	495.02
	29.78	64.91			291.72	288.52
	16.97	56.36			116.75	371.67
	20.97	53.84			86.17	265.05
	13.03	53.2			165.02	472.9
	8.2	56.41			135.2	177.93
	16.03	50.17			52.86	227.77
	42.68	52.5			414.07	268.49
	8.09	61.09			57.21	659.86
	38.99	47.29			249.66	278
	26.82	53.72			166.6	292.68
	19.48	60.82			74.46	241.25
	22.69	49.1			455.41	323.84
	79.66	45.21			255.06	164.21
	38.88	46.77			163.49	424.72
	11.22	67.98			75.61	399.63
	12.22	45.99			47.31	149.44
	15.72	44.66			66.86	177.16
	27.92	49.27			133.43	447.38
	36.8	45.88			163.54	146.91
	40.47	40.11			174.06	139.93
	10.35	52.92			42.06	257.98
	20.27	64.95			98.83	446.99
	8.19	45.34			28.58	255.68
	26.43	52.31			229.88	302.47
	17.41	59.2			408.43	345.2
	24.93	69.51			100.08	365.41
	20.92	49.7			1428.44	515.43
	17.61	100.02			56.39	406.32
	19.22	64.19			177.26	223.95
	41.66	40.25			3776.48	148.11
	26.32	82.77			150.93	415.36
	68.19	86.33			501.86	420.85
	15.46	50.24			59.83	242.49
	33.71	71.67			115.99	623.39
	22.02	85.33			133.67	542.39
	16.84	59.44			115.89	275.57
	18.57	71.35			159.72	453.54
	39.17	46.68			280.78	147.25
	90.48	77.33			393.52	465.68
	20.69	59.49			231.41	179.12
	18.98	48			57.16	252.34
	39.69	42.91			235.18	137.4
	18.78	65.28			170.57	311.98
	33.09	41.26			221.37	130.14
	7.05	45.91			28.29	144.81
	7.59	49.54			126.55	234.37
	11.97	53.81			201.87	277.76
	7.44	49.88			332.63	197.86
	8.02	78.66			24.52	255.64
	10.48	54.39			289.47	205.36
	28.13	52.5			1393.93	165.6
	10.13	69.49			154.37	278.96
	9.48	54.51			29.92	242.26
	11.94	61.57			107.82	244.21
	7.51	53.12			52.43	434.09
	5.4	52.37			104.81	282.83
	4.67	45.66			19.4	139.65
	5.11	67.1			40.29	516.29
	19.26	48.6			60.74	150.97
	6.92	80.14			29.11	620.48
	4.35	76.67			16.01	483.65
	11.08	80			418.94	493.21
	10.58	53.09			77.9	225.81
	1.72	58.58			6.17	330.38
	20.33	59.49			95.2	361.06
	4.56	80.99			106.43	1180.55
	8.66	51.9			62.08	520.83
	15.57	55.3			70.68	280.15
	5.59	60			18.16	215.06
	15.66	67.69			85.31	274.99
	7.49	76.78			48.65	609.15
	6.6	57.05			28.05	248.13
	1.88	60.89			5.83	291
	4.04	61.39			25.28	196.57
	8	87.99			47.41	563.46
	12.4	60.16			57.49	850.98
	5.48	70.51			179.79	434.71
	8.22	85.1			34.55	947.61
	8.48	69.15			54.72	317.24
	7.36	44.85			51.71	173.63
	4.16	63.84			25.62	625.45
	12.33	70.72			133.15	381.9
	4.79	46.91			25.43	235.42
	10.48	49.93			41.05	233.84
	5.46	43.53			67.86	191.4
	13.63	88.84			118.57	704.78
	6.26	67.2			32.31	857.52
	16.45	72.7			236.62	680.98
	13.73	62.38			51.18	390.55
	7.87	49.04			53.77	314.04
	4.55	61.99			28.72	429.55
	5.23	58.11			21.98	205.5
	6.32	72.64			22.03	437.44
	6.28	108.05			225.05	2504.42
	9.86	38.15			73.07	222.42
	24.25	60.94			98.5	317.48
	9.47	56.65			62.94	216.59
	11.18	57.38			96.2	257.79
	21.65	38.43			273.13	132.24
	24.71	68.22			109.82	420.61
	6.73	43.66			30.25	139.79
	4.62	50.54			70.16	178.74
	7.21	65.33			31.69	352.8
	9.4	70.91			49.85	257.55
	11.5	66.11			36.27	221.18
	12.85	40.19			52.19	147.91
	7.59	101.54			208.18	975.38
	7.09	68.18			96.2	309.55
	13.33	39.44			40.77	128.18
	7.31	44.37			33.55	265.05
	4.38	52.41			13.81	190.35
	6.45	47.97			26.19	316.38
	7.85	42.84			68.25	214.97
	12.59	63.96			38.52	397.39
	6.71	53.73			108.06	228.54
	10.36	50.76			73.79	225.62
	5.63	67.79			26.38	346.68
	8.33	61.88			28.67	254.35
	5.15	45.91			25.86	254.49
	4.26	64.57			18.11	555.43
	3.92	49.13			17.06	216.02
	5.64	40.78			18.07	134.49
	9.43	39.37			147.44	148.63
	8.57	47.98			319.01	236.19
	8.09	50.74			49.46	198.86
	14.64	53.91			99.36	257.64
	8.04	46.63			26.52	140.41
	3.01	43.83			13.09	188.54
	4.94	61.01			32.35	451.96
	5	47.51			16.97	242.97
	11.17	53.64			114.8	312.75
	5.12	51.71			42.82	306.44
	10.93	46.38			163.97	150.73
	10.96	54.43			41.91	174.3
	3.1	76.32			10.66	656.51
	11.76	50.21			38.23	151.16
	8.28	45.95			34.84	142.75
	8.02	42.73			41.39	179.7
	7.98	69.45			214.2	477.96
	6.83	47.75			41.15	251
	14.62	48.13			53.81	156.42
	17.07	52.66			87.32	176.16
	38.16	76.63			229.78	765.38
	11.56	50.5			79	154.46
	5.53	60.42			20.36	205.03
	10.55	84.25			33.26	652.31
	9.66	103.97			36.46	541.62
	7.31	92.14			22.37	779.38
	6.27	67.34			65.9	560.02
	11.41	62.45			187.1	271.6
	13.59	61.17			93.53	274.8
	10.02	79.76			629.22	346.87
	12.21	87.87			60.7	642.51
	12.43	40.19			131.86	121.01
	10.42	58.42			129.95	226.15
	12.51	74.72			353.23	453.54
	9.36	64.31			313.08	218.22
	3.38	70.36			19.36	450.58
	6.37	72.17			517.87	534.64
	7.93	62.62			26.91	1005.53
	6.88	73.18			23.66	318.24
	7.19	53.31			76.61	420.37
	9.2	105.93			50.56	485.99
	5.68	80.13			17.64	471.03
	5.12	58.26			40.38	183.76
	5.57	46.39			17.83	239.44
	8.98	98.03			45.07	988.52
	11.46	68.03			71.74	344.62
	9.02	43.04			41.82	170.71
	17.52	72.67			129.8	309.12
	4.95	57.17			15.63	390.74
	20.48	56.18			89.08	357.1
	5.47	44.36			18.3	207.75
	9.08	80.19			42.53	881.42
	7.77	46.56			24.52	189.16
	8.97	58.85			108.49	261.56
	6.85	93.55			26.86	1023.84
	9.72	57.7			255.02	518.39
	13.12	65.16			196.18	351.89
	11.01	52.34			70.54	475.24
	9.78	68.16			36.46	469.07
	13.75	68.3			193.22	417.79
	8.66	61.93			201.25	926.39
	5.37	66.37			48.22	323.55
	4.86	73.73			50.66	479.21
	7.58	84.19			45.64	474.81
	11.39	46.66			64.76	149.4
	7.14	40.59			23.9	131.9
	21.55	63.61			8161.26	364.79
	8.47	63.92			489.96	507.12
	9.74	40.84			362.74	179.55
	4.36	97.99			45.02	454.26
	10.91	67.7			45.35	378.56
	7.41	75.07			53.48	394.66
	12.5	85.68			46.6	368.52
	5.91	67.21			46.6	234.47
	4.14	89.33			14.62	593.43
	15.92	76.59			369.67	336.74
	22.25	58.65			180.8	487.71
	6.53	52.61			24.66	221.27
	11.5	74.77			36.27	339.46
	13.81	48.47			64.04	220.08
	11.67	104.25			67.48	318.86
	7.5	50.32			25.81	165.93
	19.91	79.58			76.13	289.04
	6.76	46.65			22.61	247.46
	3.39	49.74			13.62	175.92
	36.07	107.18			156.85	368.81
	5.99	90.4			103.33	406.13
	10.7	69.12			45.02	277.48
	28.71	44.72			428.07	177.4
	10.09	95.46			62.7	761.84
	14.02	54.82			239.87	348.45
	8.38	47.91			27.24	180.89
	7.03	57.35			21.51	178.17
	7.83	73			54.29	272.12
	16.52	112.66			370.34	904.55
	18.95	56.01			132.19	358.72
	17.38	70.07			443.51	405.22
	9.53	48.84			585.73	198.38
	20.09	68.69			67.19	567.91
	18.66	54.29			57.97	197.19
	17.49	84.25			142.13	390.55
	17.63	52.05			135.68	437.77
	17.32	62.45			119.19	602.89
	10.62	43.73			51.76	380.37
	27.99	83.67			469.6	1091.61
	9.4	64.67			58.4	373.97
	38.34	47.1			243.69	240.87
	31.76	79.4			95.63	398.44
	16.13	41.64			107.15	181.08
	28.34	55.01			663.63	281.3
	12.09	78.28			67.05	516.24
	21.14	37.13			149.54	134.87
	8.49	47.12			33.26	204.93
	20.6	43.9			164.4	262.28
	6.87	47.28			22.99	183.04
	5.42	50.64			18.64	217.83
	40.45	53.37			1237.08	257.6
	5.31	61.5			28.15	343.91
	43.5	57.4			1320.19	252.39
	13.58	60.59			74.65	205.6
	5.08	50.78			15.53	152.89
	19.46	68.09			389.64	221.27
	34.98	43.1			315.95	189.49
	13.88	54.46			269.97	538.75
	4.75	56.62			14.53	330.14
	20.71	57.58			255.4	231.17
	40.79	41.46			393.75	156.52
	9.81	54.91			32.83	335.93
	18.95	54.35			197.47	535.12
	28.01	58.51			171.33	271.22
	15.2	57.3			100.22	397.05
	21.68	42.64			121.2	142.66
	14.76	70.1			92.43	385.25
	21.79	47.92			166.6	183.23
	18.62	43.66			192.17	152.31
	17.98	48.64			82.49	237.09
	11.57	90.42			51.42	630.94
	4.78	61.11			18.07	236.57
	7.69	62.62			24.99	392.03
	6.62	59.37			20.88	198.62
	86.31	38.93			342.38	132.1
	12.21	55.47			120.77	318.1
	86.77	53.11			530.77	236.04
	95.54	56.51			529.67	405.13
	41.39	43.06			278.91	137.88
	35.75	48.87			475	177.5
	81.04	54.62			786.27	180.13
	40.19	47.99			169.04	275.23
	41.41	72.53			207.8	360.49
	50.02	64.37			621.58	255.35
	40.66	80.4			270.12	795.35
	19.96	73.49			68.68	238.81
	16.7	51.29			148.44	274.56
	23.27	81.8			132.33	711.52
	8.69	89.57			27.81	329.62
	57.4	83.64			395.04	331.77
	14.68	48.49			97.49	159.91
	14.72	67.34			62.61	379.75
	12.64	62.55			69.49	286.99
	24.23	72.18			199.19	624.35
	65.53	64.91			726.53	217.16
	15.73	58.34			48.13	376.41
	10.7	51.14			62.89	408.19
	58.56	67.75			195.9	398.25
	38.57	42.15			173.29	151.07
	22.89	59.9			137.83	314.9
	30.72	104.07			682.65	676.44
	52.25	71.81			664.25	236.81
	15.24	76.17			126.74	808.15
	16.9	41.43			94.48	134.63
	16	84.84			91.76	259.51
	28.22	55.76			84.97	279.82
	3.66	80.22			11.71	302.85
	25.62	44.86			251.05	152.22
	12.5	65.33			66.29	265.39
	27.55	89.31			189.59	542.1
	11.9	58.38			39.24	259.46
	32.23	76.56			244.88	742.78
	40.42	75.15			357.38	348.4
	34.8	57.87			1731.49	226.77
	12.73	71.36			172.72	515
	14.37	54.45			102.32	179.55
	13.5	63.13			505.3	419.37
	14.34	43.16			65.81	144.38
	29.27	106.98			503.53	925.43
	19.46	46.97			437.05	159.38
	11.59	41.39			89.75	136.49
	17.55	49.41			74.65	212.53
	17.1	66.13			63.75	338.17
	16.09	66.18			71.5	357.38
	12.13	61.97			50.42	266.53
	21.82	70.82			128.27	341.85
	22.94	68.56			105.24	239.2
	9.88	40.48			100.6	162.49
	55.43	74.32			286.08	422.67
	32.27	60.22			272.99	198.57
	36.93	82.39			151.79	314.99
	10.44	76.63			54.39	465.11
	24.4				123.59
	33.37				342.9
	13.24				63.28
	56.68				536.32
	26.53				243.4
	17.66				1715.57
	9.22				177.98
	12.14				70.21
	8.19				25.04
	9.94				51.81
	16.7				61.46
	10.69				54.15
	7.49				27.91
	15.93				50.99
	45.96				1405.64
	30.74				133.67
	5.17				15.58
	11.86				66.33
	14.18				57.59
	12.27				48.65
	13.58				41.53
	22.76				165.36
	12.36				39
	13.13				72.79
	16.76				52.86
	17.06				106.81
	10.51				94.96
	23.18				94.15
	21.67				253.77
	19.9				508.74
	8.76				30.16
	9.65				37.8
	22.37				171.05
	6.66				21.32
	18.38				108.06
	13.02				71.54
	23.26				126.74
	14.82				46.74
	7.14				29.01
	17.85				111.78
	15.9				50.9
	24.35				91.95
	29.15				252.15
	15.07				86.45
	12.34				47.17
	13.9				158.72
	12.59				76.42
	38.12				324.27
	9.33				58.4
	18.84				56.73
	9.11				27.43
	9.82				35.65
	8.59				59.12
	29.04				165.17
	31.14				404.79
	41.59				155.04
	15.21				559.88
	13.03				118.33
	37				127.32
	35.4				225
	14.12				51.28
	34.65				163.92
	15.04				74.75
	21.04				93.53
	16.17				94.29
	18.36				118.43
	36.13				259.03
	20.99				252.82
	12.03				36.8
	45.54				258.98
	28.85				257.84
	46.34				254.68
	39.55				194.7
	32.38				11700.5
	22.75				602.36
	27.12				189.21
	8.04				40.34
	13.49				67.05
	27.28				89.94
	4.31				17.3
	8.57				32.78
	19.1				64.81
	36.74				925.24
	40.88				300.85
	20.1				602.27
	25.55				3044.08
	50.26				391.56
	40.59				254.11
	35.83				138.69
	38.06				3333.98
	8.87				26.72
	48.5				257.31
	15.1				52.67
	23.77				134.06
	28.85				161.3
	19.42				4086.17
	11.48				324.27
	14.39				60.5
	9.25				949.81
	18.26				192.84
	10.23				68.44
	14.49				58.16
	12.01				39.62
	17.18				1609.81
	13.55				42.73
	16.77				55.29
	19.79				188.2
	14				335.31
	12.76				60.36
	13.34				223.14
	31.12				300.47
	18.2				153.08
	43.77				288.66
	21.38				147.15
	25.41				126.31
	12.07				70.97
	15.14				69.44
	20.52				3555.16
	13.96				47.36
	11.12				36.13
	12.66				58.07
	17.97				193.22
	10.83				35.7
	17.53				73.74
	8.95				43.2
	13.61				88.46
	23.67				121.06
	19.13				346.58
	17.45				293.54
	21.96				81.87
	12.92				67.29
	22.81				86.12
	33.65				254.11
	9.74				39.09
	19.81				74.79
	13.62				111.93
	6.79				31.49
	6.41				20.22
	15.52				94.96
	10.41				69.63
	9.48				58.45
	8.17				60.93
	11.04				140.84
	24.2				105.24
	8.34				60.22
	14.56				191.4
	12.75				82.25
	6.5				21.75
	34.07				135.15
	23.24				517.58
	10.39				54.15
	32.85				1279.67
	33.89				226.77
	16.42				247.13
	27.8				152.79
	16.21				61.99
	8.15				27.67
	18.14				443.84
	24.61				151.74
	26.07				853.41
	13.52				42.63
	15.51				183.04
	44.35				1059.87
	8.38				45.64
	32.92				393.28
	21.44				602.36
	8.28				67.24
	20.55				83.49
	10.71				46.6
	31.05				255.21
	11.97				408.95
	19.75				185.96
	47.2				358.68
	33.13				106.1
	21.2				110.45
	47.26				625.64
	18.64				65.9
	12.27				133.72
	25.08				122.25
	11.19				372.25
	27.27				1244.68
	36.78				353.32
	26.69				123.73
	32.16				98.35
	15.85				81.05
	12.28				84.5
	10.39				46.17
	10.9				59.4
	9.5				32.69
	14.35				76.8
	17.18				247.94
	8.08				74.55
	8.13				149.54
	25.9				540.86
	17.83				590.61
	7.57				50.66
	15.55				382.81
	11.49				35.7
	13.05				162.78
	11.3				107.48
	11.33				49.8
	7.8				26.48
	8.31				28.2
	7.6				66.14
	30.44				258.93
	20.05				63.23
	7.23				32.83
	20.03				260.32
	14.2				90.23
	20.72				302.09
	9.73				41.87
	22.78				166.6
	9.01				34.03
	7.53				32.4
	34.42				605.38
	7.23				29.01
	6.27				22.46
	36.95				294.92
	34.04				663.82
	18.75				123.68
	8.78				26.86
	8.55				36.37
	8.08				38.62
	36.47				207.42
	20.49				152.74
	12.5				67.53
	13.16				59.74
	23.47				155.9
	9.05				40.67
	13.09				121.39
	9.42				38.71
	13.92				49.23
	9.83				32.88
	13.87				52.38
	28.31				1374.44
	18.21				144.47
	18.18				72.12
	12.92				53.72
	10.99				36.75
	19.81				86.17
	9.01				42.2
	9.09				56.92
	26.04				960.75
	12.33				106.62
	14.08				74.7
	15.59				389.74
	14.3				43.73
	16.68				58.21
	11.43				124.5
	24.51				87.84
	19.03				107.34
	17.38				66.43
	20.83				244.84
	24.15				117.71
	26.91				214.78
	23.65				151.45
	21.83				447.62
	24.15				353.18
	11.08				74.12
	14.45				75.99
	10.48				58.59
	18.5				513.81
	15.61				319.25
	23.49				208.8
	7.04				52.14
	39.21				297.98
	9.76				38.23
	18.9				504.82
	13.73				138.45
	25.64				160.53
	10.41				66.67
	37.52				577.46
	7.19				21.65
	21.5				280.49
	16.33				181.89
	92.23				330.57
	25.87				325.13
	17.27				201.39
	13.99				47.46
	13.03				112.07
	29.58				1704.68
	17.39				282.64
	12.66				82.87
	10.33				82.44
	13.9				263
	24.16				77.37
	14.24				131.33
	48.39				393.13
	25.35				271.41
	12.18				41.91
	18.55				58.5

## Sheet: Figure 1l
	SMNswt		SMNstask1-/-		SMNstask3-/-				SMNswt		SMNstask1-/-		SMNstask3-/-
Vm (mV)	cRNA	siRNAp11	cRNA	siRNAp11	cRNA	siRNAp11		RN (MW)	cRNA	siRNAp11	cRNA	siRNAp11	cRNA	siRNAp11
	-60.82	-60.27	-52.13	-50.32	-45.62	-50.21			971.8	293.5	426.98	430.2	416.65	326.65
	-45.95	-58.31	-51.48	-49.74	-49.56	-53.69			330.26	189.77	415.87	497.7	532.69	414.58
	-49.87	-57.41	-49.87	-53.65	-44.78	-52.69			500.236	132.75	445.62	583.6	456.98	336.98
	-46.325	-58.55	-50.25	-50.21	-45.21	-50.32			972.65	178.05	421.9	552.8	412.58	314.78
	-48.65	-59.21	-50.36	-51.47	-44.33	-56.98			564.9	103.21		576.26	563.21	298.58
	-47.986	-56.32		-54.32	-48.36	-55.6			282.635	155.24		751.19	526.98	423.65
	-46.358	-59.77		-56.43	-47.5	-58.01			359.71	160.33		569.72	514.21	430.12
	-47.522	-55.21		-53.88	-50.04	-53.89			219.29	158.22		426.58	562.32	378.95
	-50.32	-52.33		-50.38	-46.12	-52.19			654.3	149.88		401.69	498.65	402.32
	-49.33	-57.4		-55.42		-54.86			569.2	130.14		431.55		412.51
	-48.55	-55.01		-54.52		-53.63			498.7	176.36		415.98		469.65
	-45.22	-58.62		-53.66					541.6	293.52		424.62
		-47.55								187.6
		-52.21								165.56
		-51.33								140.84
		-53.16								163.13
Mean	-48.9084	-55.7912	-50.818	-52.8333	-46.8356	-53.8245			538.773	173.631	427.592	505.158	498.252	382.615
SEM	1.179	0.90259	0.423715	0.661568	0.703085	0.745076			69.4695	12.9605	6.42383	30.2252	19.1094	16.709

## Sheet: Figure 1m
		SMNswt		SMNstask1-/-	SMNstask3-/-				SMNswt		SMNstask1-/-	SMNstask3-/-
D Vm (mV)	untreated	cRNA	siRNAp11	siRNAp11	siRNAp11		D RN (MW)	untreated	cRNA	siRNAp11	siRNAp11	siRNAp11
	0	3.6746	7.4	-2.06	9.32			20.8	22.236	442.7	-63.59	129.04
	0.1	0.6746	6.66	-1.3	13.78			3.2	22.236	373.05	-0.59	153.16
	1	-0.3254	4.77	-1	10			26.3	22.236	649.99	59.41	196.09
	2	-0.3254	7.33	-1.2	11.52			30	22.236	325.58	17.35	130.9
	1	-1.24	6.22	-0.53	8.41			6.8	11	375.1	30.97	124.82
		-2.56	9.21	1.2	2.66				-15.57	496.069	10.75	165.94
		-0.07	7.77	-2.01	7.13				-28.21	376.71	45.2	200.593
		0.22	8.29		7.8				-8.27	246.19		163.71
		-0.22	5.12		7.46				8	302.38		114.51
			5.19		8.76					659.53		170.56
			6.17		11.51					741.2		124.42
			2.9							639.05
			4.28							633.543
Mean	0.82	-0.0190667	6.25462	-0.985714	8.94091			17.42	6.21044	481.622	14.2143	152.158
SEM	0.363868	0.557265	0.490891	0.417851	0.876318			5.30814	6.37078	45.5038	15.1013	8.97445

## Sheet: Figure 2b
	SMNswt		SMNstask1-/-		SMNstask3-/-
Time to Ca2+ deregulation (s)	cRNA	siRNAp11	cRNA	siRNAp11	cRNA	siRNAp11
	476.79	756.9	432.817	455.6	446.02	736.41
	411.48	814.4	377.267	470.9	415.73	785.47
	439.389	664.17	437.45	403.1	438.59	716.9
	487.32	726.1	391.683	474	402.3	790.4
	462.5	786.1	388.017	385.7	460.1	722.24
	409.13	674.22	408.933	369.8	471.16	727.13
	548.32	701.36	424.383	390.8	456.04	763.33
	441.18	772.4	414.117	464	447.83	776.72
	622.21	765.83	390.65	412.2	409.47	764.66
	423.87	721.11	406.85	460.1	395.43	789.96
	412.9	690.98	420.5	422.4	461.78	742.86
	442.24	656.35	427	424.5	460.8	658.57
	434.48	714.87	425.5	397	407.56	608.41
	450.99	729.14	420.7	451.9	463.21	630.78
	476.32	665.63	375.7	416.5	447.28	667.41
	390.97	749.65	464.7	466.4	465.43	674.34
	395.59	858.5	391.2	393.8	466.26	585.08
	413.33	745.25	389.7	398.7	462.81	631.09
	449.35	785.36	423.6	401.6	377.38	845.31
	485.47	678.65	493.74	415.89	463.07	852.9
	519.65	721.21	408.5	379.96	414.07	818.3
	471.25	701.56	407.24	451.03	460.71	833.7
	408.96	869.78	421.9	425.76	442.84	844.3
	397.85	745.41	405.44	438.77	413.49	764.59
	395.23	678.63	429.1	400.44	448.22	776.85
	413.21	668.54	418.84	416.53	449.29	657.36
	428.58	710.12	435.6	382.76	420.2	641.99
	394.23	674.36	381.4	400.92	449.54	653.05
	465.69	703.47	399.78	409.32	454.25	662.57
	460.36	710.63	534.98	379.22	455.9	622.8
	406.96	774.54	423.82	375.35	433.42	681.5
	397.58	817.58	365.78	389.76	413.33	629.88
	406.36	726.56	529.42	445.85	425.34	656.45
	437.96	703.85	357.88	371.95	451.61	646.75
	413.35	828.65	436.62	367.95	403.4	640.09
	419.69	774.54	398.92	389.35	463.75	557.24
	414.52	703.74	384.58	379.78	450.7
	466.36	711.654		440.17	497.87
	470.36			438.13
	423.69			383.46
	460.14
	481.65
	414.51
	423.36
	501.69
	468.65
	455.36
	481.69
	492.85

## Sheet: Figure 2d
	No NTFs	NTFs	Bupiv	Glu	Bupiv+Glu
SMNs survival (%)	23.8806	100	47.3684	36.8421	26.3158
	14.9254	94.7368	68.4211	57.8947	26.3158
	17.9104	105.263	36.8421	52.6316	34.3511
	16.9154	98.4733	45.8015	68.4211	43.5115
		93.8931	73.2824	70.9924	27.4809
		107.634	75.5725	75.5725
		100.498	69.6517	52.6718
		119.403	88.5572	43.5115
		94.5274	58.7065
		85.5721	71.6418
Mean	18.4079	100	63.5845	57.3172	31.595
SEM	1.92686	2.92145	5.06038	4.81304	3.33365

[truncated: 136 more sheets: Figure 2e, Figure 2g, Figure 2h, Figure 2i, Figure 2j, Figure 3d, Figure 3e, Figure 3i, Figure 3j, Figure 3k, Figure 3l, Figure 4d, Figure 4e, Figure 4h, Figure 4i, Figure 4j, Figure 5b, Figure 5c, Figure 5d, Figure 5e …]
